# Supplementary material for: The NLRP6 inflammasome is activated by sterile or pathogen-induced endolysosomal damage
Source: EMBO J. 2025 Nov 20;45(1):30–63. doi: 10.1038/s44318-025-00637-4 (PMC12759077; doi:10.1038/s44318-025-00637-4)
Supplement: Supplementary file 3 — Source data Fig. 1 [file 44318_2025_637_MOESM3_ESM.zip]

Archive with 30 entries (22 files):
- Figure 1/
- Figure 1/1D/
- Figure 1/1A/
- Figure 1/1C/
- Figure 1/1F/
- Figure 1/1E/
- Figure 1/1B/
- Figure 1/1G/
- Figure 1/1D/1D.xlsx
- __MACOSX/Figure 1/1D/._1D.xlsx
- Figure 1/1A/Listeria WT.tif
- __MACOSX/Figure 1/1A/._Listeria WT.tif
- Figure 1/1A/Listeria hly.tif
- __MACOSX/Figure 1/1A/._Listeria hly.tif
- Figure 1/1A/uninfected.tif
- __MACOSX/Figure 1/1A/._uninfected.tif
- Figure 1/1C/Listeria WT.tif
- __MACOSX/Figure 1/1C/._Listeria WT.tif
- Figure 1/1C/Listeria hly.tif
- __MACOSX/Figure 1/1C/._Listeria hly.tif
- Figure 1/1C/uninfected.tif
- __MACOSX/Figure 1/1C/._uninfected.tif
- Figure 1/1F/1F.xlsx
- __MACOSX/Figure 1/1F/._1F.xlsx
- Figure 1/1E/1E.xlsx
- __MACOSX/Figure 1/1E/._1E.xlsx
- Figure 1/1B/1B.xlsx
- __MACOSX/Figure 1/1B/._1B.xlsx
- Figure 1/1G/1G.xlsx
- __MACOSX/Figure 1/1G/._1G.xlsx
