# Supplementary material for: The NLRP6 inflammasome is activated by sterile or pathogen-induced endolysosomal damage
Source: EMBO J. 2025 Nov 20;45(1):30–63. doi: 10.1038/s44318-025-00637-4 (PMC12759077; doi:10.1038/s44318-025-00637-4)
Supplement: Supplementary file 3 — Source data Fig. 1 [file 44318_2025_637_MOESM3_ESM.zip › Figure 1/1D/1D.xlsx]

## Sheet: Sheet1
uninfected	Listeria WT	Listeria Δhly
7.82	41.2	7.9
11.3	48.2	12.7
12.1	51	14.6
