# Supplementary material for: The NLRP6 inflammasome is activated by sterile or pathogen-induced endolysosomal damage
Source: EMBO J. 2025 Nov 20;45(1):30–63. doi: 10.1038/s44318-025-00637-4 (PMC12759077; doi:10.1038/s44318-025-00637-4)
Supplement: Supplementary file 3 — Source data Fig. 1 [file 44318_2025_637_MOESM3_ESM.zip › Figure 1/1E/1E.xlsx]

## Sheet: Sheet1
		Listeria WT		Listeria hly
-	+	-	+	-	+	bafA
11.8	15	47.7	30.2	14.7	18
13.4	18.7	49	36.4	17.4	23.5
13.4	18.9	58.8	42.2	18	20.5
