# Supplementary material for: The NLRP6 inflammasome is activated by sterile or pathogen-induced endolysosomal damage
Source: EMBO J. 2025 Nov 20;45(1):30–63. doi: 10.1038/s44318-025-00637-4 (PMC12759077; doi:10.1038/s44318-025-00637-4)
Supplement: Supplementary file 3 — Source data Fig. 1 [file 44318_2025_637_MOESM3_ESM.zip › Figure 1/1B/1B.xlsx]

## Sheet: Sheet1
	NLRP6 WT									NLRP6 W53E
	uninfected			Lmo WT			Lmo Δhly			uninfected			Lmo WT			Lmo Δhly
4hpi	13.3	16.6	13.4	35.8	47.4	36.9	20.3	16.6	22.1	2.65	3.27	1.43	6.17	5.13	3.9	2.16	3.22	1.74
6hpi	11.4	15	18.7	45	56.8	53.5	16.1	18.6	18.6	0.13	2.61	1.62	9.07	3.69	6.06	2.46	2.69	2.06
8hpi	17.8	14.7	24	62.6	61.8	59.5	22.5	18	26.3	2.22	1.53	2.69	11.7	7.6	8.21	2.78	2.87	2.17
