# Supplementary material for: The NLRP6 inflammasome is activated by sterile or pathogen-induced endolysosomal damage
Source: EMBO J. 2025 Nov 20;45(1):30–63. doi: 10.1038/s44318-025-00637-4 (PMC12759077; doi:10.1038/s44318-025-00637-4)
Supplement: Supplementary file 3 — Source data Fig. 1 [file 44318_2025_637_MOESM3_ESM.zip › Figure 1/1G/1G.xlsx]

## Sheet: Sheet1
			Listeriolysin O
uninfected	Listeria WT	Listeria Δhly	5nM	20nM
17.3	53.4	22.3	23.8	27.8
12.2	56.3	13.6	15.3	15.8
18.4	53.7	20	14.1	20.6
