# Supplementary material for: The NLRP6 inflammasome is activated by sterile or pathogen-induced endolysosomal damage
Source: EMBO J. 2025 Nov 20;45(1):30–63. doi: 10.1038/s44318-025-00637-4 (PMC12759077; doi:10.1038/s44318-025-00637-4)
Supplement: Supplementary file 4 — Source data Fig. 2 [file 44318_2025_637_MOESM4_ESM.zip]

Archive with 39 entries (28 files):
- Figure 2/
- Figure 2/2I/
- Figure 2/2D/
- Figure 2/2G/
- Figure 2/2J/
- Figure 2/2H/
- Figure 2/2C/
- Figure 2/2A/
- Figure 2/2F/
- Figure 2/2B/
- __MACOSX/Figure 2/._2B
- Figure 2/2E/
- Figure 2/2I/2I.xlsx
- __MACOSX/Figure 2/2I/._2I.xlsx
- Figure 2/2D/2D.xlsx
- __MACOSX/Figure 2/2D/._2D.xlsx
- Figure 2/2G/2G.xlsx
- __MACOSX/Figure 2/2G/._2G.xlsx
- Figure 2/2J/2J.xlsx
- __MACOSX/Figure 2/2J/._2J.xlsx
- Figure 2/2H/2H.pdf
- Figure 2/2H/Figure 2 Western blots.afdesign
- __MACOSX/Figure 2/2H/._Figure 2 Western blots.afdesign
- Figure 2/2C/2C.pdf
- Figure 2/2C/Figure 2 Western blots.afdesign
- __MACOSX/Figure 2/2C/._Figure 2 Western blots.afdesign
- Figure 2/2A/2A-Listeria-hly.tif
- __MACOSX/Figure 2/2A/._2A-Listeria-hly.tif
- Figure 2/2A/2A-uninfected.tif
- __MACOSX/Figure 2/2A/._2A-uninfected.tif
- Figure 2/2A/2A-Listeria-WT.tif
- __MACOSX/Figure 2/2A/._2A-Listeria-WT.tif
- Figure 2/2F/2F.pdf
- Figure 2/2F/Figure 2 Western blots.afdesign
- __MACOSX/Figure 2/2F/._Figure 2 Western blots.afdesign
- Figure 2/2B/2B.xlsx
- __MACOSX/Figure 2/2B/._2B.xlsx
- Figure 2/2E/2E.xlsx
- __MACOSX/Figure 2/2E/._2E.xlsx
