# Supplementary material for: The NLRP6 inflammasome is activated by sterile or pathogen-induced endolysosomal damage
Source: EMBO J. 2025 Nov 20;45(1):30–63. doi: 10.1038/s44318-025-00637-4 (PMC12759077; doi:10.1038/s44318-025-00637-4)
Supplement: Supplementary file 4 — Source data Fig. 2 [file 44318_2025_637_MOESM4_ESM.zip › Figure 2/2I/2I.xlsx]

## Sheet: Sheet1
	sgLuci			sgGSDMD
Listeria WT	37	26	35	21	14	23
Listeria Δhly	7	5	6	8	1	10
