# Supplementary material for: The NLRP6 inflammasome is activated by sterile or pathogen-induced endolysosomal damage
Source: EMBO J. 2025 Nov 20;45(1):30–63. doi: 10.1038/s44318-025-00637-4 (PMC12759077; doi:10.1038/s44318-025-00637-4)
Supplement: Supplementary file 4 — Source data Fig. 2 [file 44318_2025_637_MOESM4_ESM.zip › Figure 2/2D/2D.xlsx]

## Sheet: Sheet1
		Listeria WT			Listeria hly
NLRP6 WT	-Dox	-1.66667	2	4	-2.66667	4.33333	-3.33333
	+Dox	29.3333	22.3333	26.3333	11.6667	3	-1.33333
NLRP6 W53E	-Dox	0	-1.33333	4	2.66667	0.666667	1.66667
	+Dox	1.33333	-1.33333	11.6667	1	-1	-0.666667
