# Supplementary material for: The NLRP6 inflammasome is activated by sterile or pathogen-induced endolysosomal damage
Source: EMBO J. 2025 Nov 20;45(1):30–63. doi: 10.1038/s44318-025-00637-4 (PMC12759077; doi:10.1038/s44318-025-00637-4)
Supplement: Supplementary file 4 — Source data Fig. 2 [file 44318_2025_637_MOESM4_ESM.zip › Figure 2/2G/2G.xlsx]

## Sheet: Sheet1
	sgLuci			sgCasp1			sgCasp4 #1			sgCasp4 #2
Listeria WT	28.3333	26	31.3333	15.3333	8	20	23.6667	27.3333	32.3333	27.3333	19.6667	41.6667
Listeria Δhly	5	9.33333	7	-0.333333	-1	4.66667	4	4	10.3333	2.66667	-1	9.66667
