# Supplementary material for: The NLRP6 inflammasome is activated by sterile or pathogen-induced endolysosomal damage
Source: EMBO J. 2025 Nov 20;45(1):30–63. doi: 10.1038/s44318-025-00637-4 (PMC12759077; doi:10.1038/s44318-025-00637-4)
Supplement: Supplementary file 4 — Source data Fig. 2 [file 44318_2025_637_MOESM4_ESM.zip › Figure 2/2J/2J.xlsx]

## Sheet: Sheet1
	+dox			-dox
uninfected	127.923	130.07	232.137	0	0	0
Listeria WT	368.107	357.523	498.993	0	5.11667	0
Listeria Δhly	159.533	126.877	337.737	0	3.44667	10.5233
