# Supplementary material for: The NLRP6 inflammasome is activated by sterile or pathogen-induced endolysosomal damage
Source: EMBO J. 2025 Nov 20;45(1):30–63. doi: 10.1038/s44318-025-00637-4 (PMC12759077; doi:10.1038/s44318-025-00637-4)
Supplement: Supplementary file 4 — Source data Fig. 2 [file 44318_2025_637_MOESM4_ESM.zip › Figure 2/2B/2B.xlsx]

## Sheet: Sheet1
		uninfected			Listeria WT			Listeria hly
NLRP6 WT	-Dox	5.1687	15.7966	1.1934	14.8231	28.1664	6.25817	4.75326	20.6717	33.8752
	+Dox	3.75207	19.065	26.8103	35.5219	36.325	33.1616	14.1071	15.5709	11.5035
NLRP6 W53E	-Dox	11.7029	10.0897	3.20594	11.483	3.44209	0	9.26219	5.12593	4.20523
	+Dox	20.7649	12.0436	13.679	12.3136	15.2318	0.308642	13.4513	12.3965	33.4677
