# Supplementary material for: The NLRP6 inflammasome is activated by sterile or pathogen-induced endolysosomal damage
Source: EMBO J. 2025 Nov 20;45(1):30–63. doi: 10.1038/s44318-025-00637-4 (PMC12759077; doi:10.1038/s44318-025-00637-4)
Supplement: Supplementary file 4 — Source data Fig. 2 [file 44318_2025_637_MOESM4_ESM.zip › Figure 2/2E/2E.xlsx]

## Sheet: Sheet1
	+dox																		-dox
Time (hours)	Listeria WT									Listeria Δhly									Listeria WT									Listeria Δhly
1	0	0	3	2	0	0	-1	1	3	-2	-2	-3	2	0	1	1	0	2	0	0	-1	0	-1	0	-1	1	0	1	0	0	1	1	1	0	0	0
1.16667	0	1	3	2	1	0	-2	3	6	-5	-5	-4	2	-1	0	2	-1	2	1	2	1	1	1	0	1	1	2	1	1	0	1	1	0	0	0	1
1.33333	1	1	3	3	2	-1	-1	5	6	-6	-4	-5	2	-1	1	3	-1	3	0	1	0	1	0	0	0	1	2	0	1	1	1	0	0	1	0	1
1.5	1	2	5	3	2	-1	-2	3	5	-5	-5	-5	3	0	1	4	-1	2	1	1	0	1	0	0	1	1	2	0	1	0	0	1	1	0	1	1
1.66667	2	3	6	3	3	-1	-1	5	7	-5	-5	-5	2	-1	1	5	1	4	0	1	0	1	0	0	0	0	2	0	0	1	1	1	1	1	1	0
1.83333	1	1	6	3	2	-1	-1	4	6	-6	-5	-4	4	-1	2	5	-2	1	0	0	0	1	0	0	1	1	3	1	0	0	1	1	0	0	1	1
2	1	1	7	4	3	0	0	6	9	-7	-6	-6	4	-1	2	5	-1	4	1	1	0	2	1	1	2	2	3	1	0	0	1	1	1	0	1	0
2.16667	2	2	8	4	2	-1	0	7	8	-8	-6	-5	2	-2	2	4	-2	5	1	1	0	1	0	0	1	1	2	1	0	0	1	1	0	1	1	1
2.33333	2	2	8	4	4	0	1	9	10	-7	-5	-7	3	-2	3	6	0	4	2	1	1	1	0	0	2	1	2	1	1	0	0	0	0	1	1	1
2.5	2	3	8	5	4	-1	2	9	13	-7	-6	-8	3	-2	3	6	-1	6	1	1	1	1	1	0	1	1	3	1	1	-1	1	1	0	2	1	1
2.66667	1	3	8	6	4	0	1	9	12	-10	-7	-8	3	-2	3	7	-1	5	1	1	0	2	1	0	3	2	3	1	1	0	1	1	1	2	2	1
2.83333	2	2	8	6	4	0	3	11	14	-11	-6	-10	4	-3	4	6	0	8	0	1	-1	2	1	1	2	2	3	1	0	0	1	1	1	3	2	1
3	3	4	11	7	5	1	3	12	16	-9	-6	-9	3	-2	5	6	1	10	1	1	1	1	0	0	3	3	3	1	2	0	1	0	0	2	2	2
3.16667	4	4	11	7	6	1	4	12	16	-9	-8	-9	4	-2	5	7	1	9	1	1	0	1	0	0	3	3	4	1	1	-1	1	1	0	3	2	2
3.33333	3	4	13	8	6	1	5	14	19	-12	-8	-10	5	-2	5	7	0	10	2	1	0	1	0	1	4	3	4	1	2	1	1	1	0	4	3	2
3.5	4	6	14	9	7	1	4	15	18	-11	-8	-8	6	-2	5	8	0	11	2	2	0	1	1	1	3	3	3	2	2	1	1	1	0	2	3	1
3.66667	5	8	14	10	7	2	5	17	19	-11	-8	-10	5	-2	7	7	0	9	1	1	1	1	1	0	4	2	3	1	1	1	1	1	0	4	3	2
3.83333	7	9	17	12	8	2	7	17	20	-12	-7	-9	4	-3	7	9	0	12	1	1	1	1	1	1	4	3	4	1	1	0	1	1	1	3	4	3
4	7	10	18	16	9	4	6	18	19	-12	-8	-10	7	-3	7	9	0	12	1	2	1	1	0	0	4	3	4	1	1	0	1	1	0	3	5	2
4.16667	7	9	20	15	9	5	7	20	21	-15	-11	-14	6	-3	7	10	1	12	2	1	0	1	1	1	4	2	4	2	1	0	1	1	0	3	4	3
4.33333	10	12	21	21	12	5	9	22	25	-14	-9	-12	6	-3	8	10	2	11	1	2	1	2	1	1	5	4	4	2	1	0	1	1	0	3	4	3
4.5	12	15	26	22	13	6	9	23	23	-14	-8	-11	7	-3	9	10	1	12	1	2	1	1	1	1	5	3	4	2	1	0	0	1	1	3	4	3
4.66667	15	16	30	25	13	7	10	25	25	-13	-7	-11	7	-3	10	12	1	13	3	2	2	2	2	1	5	3	4	2	1	1	1	1	1	3	5	3
4.83333	17	22	33	27	15	10	11	27	25	-14	-9	-11	7	-3	9	11	3	12	2	1	1	2	2	2	5	4	5	0	1	0	1	1	0	4	5	3
5	18	22	38	30	16	11	14	29	26	-15	-9	-12	7	-3	11	12	2	13	2	2	2	2	2	3	5	4	4	1	1	0	1	0	1	4	6	4
5.16667	22	22	43	32	18	10	13	33	27	-14	-7	-12	7	-4	11	12	2	11	2	1	3	3	3	2	5	2	4	1	1	0	1	1	1	4	4	3
5.33333	22	26	46	36	21	12	14	34	27	-14	-7	-11	9	-2	11	13	1	12	3	2	3	3	4	3	5	3	4	2	2	0	1	1	1	3	5	3
5.5	26	29	51	36	21	14	15	38	29	-15	-7	-10	9	-3	11	13	1	14	3	2	3	4	4	3	5	3	4	1	1	1	1	1	1	5	5	3
5.66667	26	29	53	40	23	16	18	39	32	-16	-8	-13	10	-1	13	12	2	12	4	2	5	4	5	3	5	4	5	2	2	-1	1	1	0	5	7	4
5.83333	30	31	58	42	25	17	17	42	34	-18	-8	-12	11	-2	14	12	1	14	5	3	5	4	5	3	6	4	4	1	1	0	1	1	0	4	6	4
6	32	37	62	47	27	19	19	43	33	-18	-7	-12	12	-1	14	13	0	10	5	3	5	5	6	4	5	4	5	2	1	0	1	1	1	4	6	4
6.16667	34	38	65	45	29	21	22	45	34	-17	-6	-11	11	-2	14	12	0	13	5	3	7	5	6	4	6	4	4	1	2	0	1	1	1	3	6	4
6.33333	36	41	68	49	29	22	23	47	35	-18	-7	-12	12	-1	15	12	4	13	5	4	7	6	7	4	6	3	5	2	2	0	1	1	0	4	6	4
6.5	36	43	73	52	31	23	23	50	37	-20	-8	-13	14	-1	14	13	1	12	6	4	8	7	7	4	6	4	4	2	2	0	1	1	0	4	6	4
6.66667	39	44	74	54	33	24	25	53	37	-18	-7	-12	14	0	17	14	3	11	7	5	8	7	7	4	6	5	4	2	2	0	0	1	0	4	7	3
6.83333	41	48	77	56	33	27	26	54	38	-16	-7	-12	14	0	16	15	3	12	7	4	9	8	9	5	6	5	5	2	1	0	1	1	0	4	7	4
7	42	49	81	58	36	27	26	56	41	-18	-6	-13	16	0	16	14	2	13	6	5	9	8	9	5	6	4	5	1	1	0	1	1	1	5	6	4
7.16667	45	52	82	59	38	29	27	57	43	-17	-5	-13	16	1	17	14	3	12	8	5	10	8	8	5	7	5	5	2	2	0	1	1	0	4	8	4
7.33333	44	53	83	61	38	31	28	58	42	-18	-5	-11	17	1	17	14	2	10	7	5	9	9	9	5	6	4	5	2	1	0	1	2	0	6	6	4
7.5	46	56	84	63	40	31	28	61	45	-20	-6	-13	18	0	19	14	0	12	8	5	11	9	11	5	7	5	6	2	2	0	1	2	1	6	7	5
7.66667	49	57	88	64	41	33	28	64	46	-18	-5	-11	19	1	17	14	3	11	8	5	11	10	12	5	6	4	5	2	2	0	1	2	1	4	7	4
7.83333	49	59	93	68	43	36	32	65	47	-20	-5	-12	20	3	18	14	3	11	8	6	12	10	12	6	6	5	4	1	1	0	1	2	1	5	8	6
8	49	62	95	68	46	37	34	68	48	-19	-6	-12	21	4	19	12	3	11	8	5	12	10	12	6	6	4	5	1	2	0	1	2	1	5	7	5
8.16667	50	62	97	71	46	37	32	67	49	-20	-7	-13	22	3	18	12	1	11	9	6	12	11	13	7	6	4	5	2	2	0	1	1	1	5	7	5
8.33333	51	64	98	72	48	38	35	71	52	-20	-6	-12	23	4	20	15	2	11	11	7	13	11	14	6	7	5	5	2	2	1	1	1	0	6	6	6
8.5	51	66	104	74	49	41	36	72	52	-19	-5	-11	23	4	20	14	3	10	10	7	14	11	14	6	6	5	7	2	2	0	2	2	0	6	7	5
8.66667	51	68	103	76	51	41	38	73	55	-19	-5	-11	24	3	21	15	4	12	10	7	14	12	14	6	6	4	6	2	1	0	1	2	1	5	7	5
8.83333	51	70	105	75	52	43	41	77	56	-19	-4	-10	24	6	22	15	2	12	10	8	14	13	15	7	7	5	7	2	2	0	1	2	1	4	7	5
9	50	70	105	79	52	44	39	77	57	-19	-7	-13	25	5	19	15	4	12	10	8	15	14	16	7	8	6	6	2	2	1	1	2	0	4	7	5
9.16667	53	72	109	80	55	44	42	78	58	-20	-3	-11	26	6	21	15	3	10	11	7	16	12	16	7	6	6	6	2	2	1	1	2	1	4	6	5
9.33333	54	76	109	83	56	44	42	80	60	-19	-4	-11	27	7	21	14	3	11	11	8	17	14	17	8	6	5	7	2	3	0	1	2	1	4	5	5
9.5	57	77	112	83	57	46	44	82	60	-17	-2	-9	27	6	22	16	3	10	11	9	17	14	17	7	6	6	6	3	2	0	2	3	1	4	5	4
9.66667	55	76	114	86	58	46	45	83	63	-17	-2	-10	27	7	23	14	1	9	12	9	18	14	18	8	7	6	7	3	3	0	1	2	1	4	6	6
9.83333	55	76	115	87	57	48	48	84	65	-18	-2	-10	28	6	21	15	3	9	12	9	18	15	18	8	7	6	6	3	2	1	2	2	1	5	6	5
10	56	79	118	90	62	50	50	84	66	-18	-2	-8	29	7	25	15	4	10	13	9	18	15	19	8	7	6	7	3	1	0	1	2	1	4	5	5
10.1667	58	78	118	90	61	49	50	87	66	-16	0	-8	31	8	24	15	3	10	14	10	18	15	20	9	8	6	8	2	2	1	1	2	1	4	6	6
10.3333	55	79	117	92	63	50	53	88	69	-18	-1	-9	30	8	25	15	4	11	14	10	19	16	20	9	8	7	8	2	2	0	1	2	1	4	5	4
10.5	57	81	120	91	64	52	55	88	69	-18	-2	-7	31	9	23	14	5	11	13	10	21	17	21	9	7	6	8	3	2	0	2	3	1	5	5	5
10.6667	56	80	117	93	65	52	57	90	73	-18	0	-6	32	9	23	13	2	10	14	11	21	18	22	10	7	7	8	2	2	1	2	3	1	5	5	6
10.8333	56	83	119	93	67	54	58	88	73	-19	0	-9	33	9	25	14	5	8	15	11	22	18	23	10	7	7	9	2	3	1	3	3	2	5	5	5
11	57	82	119	95	68	55	59	92	79	-18	0	-8	34	10	24	13	4	9	15	12	21	19	25	10	8	7	9	4	3	1	2	4	2	5	6	5
11.1667	56	85	120	94	69	53	60	89	76	-18	0	-8	34	10	25	14	4	9	15	12	23	19	26	11	7	8	8	3	3	1	2	3	2	4	5	5
11.3333	56	82	122	94	70	56	62	93	77	-17	1	-5	34	10	26	14	4	11	15	12	23	19	26	10	8	8	9	3	2	1	3	3	2	4	5	3
11.5	57	85	122	98	71	57	63	93	81	-17	0	-6	35	11	27	14	5	9	16	14	23	20	27	11	8	8	10	4	3	1	4	3	2	5	5	5
11.6667	56	86	122	100	73	57	62	91	85	-17	0	-7	34	13	27	15	5	9	16	13	24	21	27	11	7	8	11	3	3	1	3	4	2	4	6	5
11.8333	56	84	124	100	73	58	65	93	83	-18	1	-8	35	11	26	14	4	10	17	14	25	21	27	12	7	9	11	4	3	1	3	4	3	6	4	5
12	56	86	122	101	75	58	67	94	80	-17	2	-6	38	13	27	14	6	8	18	14	26	21	28	12	8	10	11	4	3	1	5	5	3	5	5	5
12.1667	57	84	124	103	76	59	66	97	87	-17	2	-4	36	12	27	15	4	9	18	14	26	21	30	13	8	10	12	4	3	2	5	4	3	4	5	6
12.3333	59	86	126	104	76	59	71	95	84	-18	1	-6	37	13	28	14	5	8	18	14	27	22	29	12	8	10	13	4	3	2	5	5	3	5	5	7
12.5	58	89	120	104	77	61	70	99	87	-15	3	-4	37	14	27	13	6	9	19	16	28	22	30	13	9	11	12	5	3	2	5	4	3	5	5	6
12.6667	56	88	124	105	79	59	70	96	87	-17	4	-5	37	14	30	13	7	8	19	15	29	23	30	13	9	11	13	5	3	2	6	5	4	6	4	7
12.8333	57	87	124	105	79	60	73	96	90	-18	2	-5	39	15	29	14	6	8	20	16	29	23	31	14	8	11	13	5	3	2	7	5	5	5	4	6
13	58	89	125	104	81	63	75	96	90	-17	3	-4	39	14	29	14	6	10	20	16	30	25	31	14	8	13	13	6	3	2	7	6	4	5	5	7
13.1667	58	89	126	105	84	62	76	97	91	-15	2	-5	39	13	30	14	7	8	22	17	31	25	32	14	8	14	15	7	4	3	8	6	5	5	5	6
13.3333	58	91	125	106	83	62	75	98	94	-16	4	-2	38	13	29	14	7	7	22	18	32	25	33	15	8	15	15	6	4	3	9	6	6	5	5	8
13.5	56	92	125	105	83	62	77	98	94	-17	5	-5	40	13	30	13	7	9	22	19	33	25	33	15	9	16	15	7	4	4	8	7	6	6	4	7
13.6667	57	88	125	107	84	64	78	101	94	-18	3	-5	37	15	31	13	9	6	23	18	34	26	35	15	10	16	16	7	4	3	9	7	6	5	5	8
13.8333	59	93	126	106	85	63	80	97	94	-14	5	-2	39	14	30	15	7	6	23	18	35	26	34	16	9	17	18	7	4	4	9	7	7	5	5	9
14	60	90	126	105	86	63	82	99	96	-17	5	-3	38	15	31	13	8	9	24	19	34	27	35	16	10	17	17	6	3	4	10	9	7	5	4	8
14.1667	61	91	130	109	87	65	82	97	96	-16	6	-4	40	15	32	15	7	8	24	19	35	28	35	16	10	18	18	8	4	6	10	8	7	5	5	8
14.3333	60	93	128	106	88	65	84	101	99	-14	8	-4	40	16	32	13	9	9	24	18	36	28	36	17	10	19	19	8	3	4	11	8	7	6	4	8
14.5	60	91	127	109	88	65	83	101	97	-14	5	-2	40	16	33	14	10	8	25	20	36	28	36	17	10	19	20	8	5	5	11	9	8	6	5	10
14.6667	60	92	130	109	88	67	84	100	99	-14	5	-4	40	17	33	14	9	9	25	21	38	28	36	18	11	21	20	8	4	5	11	10	9	5	5	9
14.8333	61	92	130	108	89	66	82	101	101	-13	7	-2	40	15	32	14	9	9	26	20	39	29	37	18	13	20	21	9	5	6	12	10	9	6	5	10
15	62	93	129	110	91	68	85	101	102	-15	7	-1	41	16	33	14	10	9	26	22	39	29	37	18	12	19	21	10	5	6	12	11	10	5	4	8
15.1667	61	92	128	109	90	67	85	102	100	-15	5	-3	42	17	33	13	10	10	27	22	40	31	38	19	13	20	22	10	6	7	12	12	9	6	5	9
15.3333	60	92	128	110	93	68	89	102	103	-14	3	-4	41	18	35	14	13	10	26	23	40	30	39	19	14	21	24	11	5	8	13	12	10	6	4	11
15.5	60	93	128	109	91	66	85	100	104	-13	6	-2	42	18	33	14	12	9	27	24	40	31	40	20	15	21	23	11	6	7	13	13	10	7	5	11
15.6667	61	96	126	108	92	68	88	104	105	-14	7	0	43	17	34	13	10	10	27	23	40	31	40	20	15	21	23	11	5	9	14	13	10	6	5	10
15.8333	61	95	129	109	92	68	89	103	105	-13	7	-1	40	17	34	14	11	10	28	24	41	32	41	20	15	21	24	12	6	9	14	13	11	5	6	10
16	61	95	128	111	91	68	88	103	110	-12	9	-1	43	17	36	15	11	9	29	26	43	33	40	21	16	21	26	13	7	9	14	14	11	6	5	10
