# Supplementary material for: The NLRP6 inflammasome is activated by sterile or pathogen-induced endolysosomal damage
Source: EMBO J. 2025 Nov 20;45(1):30–63. doi: 10.1038/s44318-025-00637-4 (PMC12759077; doi:10.1038/s44318-025-00637-4)
Supplement: Supplementary file 5 — Source data Fig. 3 [file 44318_2025_637_MOESM5_ESM.zip › Figure 3/3D/3D.xlsx]

## Sheet: Sheet1
	untreated			Listeria WT			Listeria hly			nigericin			imiquimod
NLRP6	5.4	3.86	4.53	57.6	44.8	43.2	4.34	7.09	5.18	5.58	7.81	4.87	6.79	4.99	6.2
NLRP6 PYD(NLRP3)	8.18	8.34	7.82	35.5	39.4	33.6	4.31	10.4	15.2	7.02	10.2	19.1	10.5	11.4	9.96
NLRP6 PYD-linker(NLRP3)	5.35	3.54	4.39	37.6	36.8	30.9	6.49	4.08	6.85	11	4.74	10.3	5.05	4.2	3.64
NLRP6 PYD-linker-FISNA(NLRP3)	11.5	6.45	12.7	30.1	29.5	41.4	16.5	7.34	16.5	12.5	21.8	25.6	10.4	6.15	6.9
NLRP3 NACHT(NLRP6)	3.17	3.49	3.44	24.1	28.1	20.9	15.1	3.4	4.06	6.43	5.19	9.32	2.88	4.07	3.63
NLRP3 LRR(NLRP6)	10.2	9.16	12.7	42	48.6	35.3	7.89	15.9	11.5	30.7	35	35.7	35	52.6	36.8
NLRP3	7.85	6.18	5.33	55.6	54	56.8	5.28	7.79	4.1	52.3	49.2	56.4	69.7	63.4	62.1
