# Supplementary material for: The NLRP6 inflammasome is activated by sterile or pathogen-induced endolysosomal damage
Source: EMBO J. 2025 Nov 20;45(1):30–63. doi: 10.1038/s44318-025-00637-4 (PMC12759077; doi:10.1038/s44318-025-00637-4)
Supplement: Supplementary file 5 — Source data Fig. 3 [file 44318_2025_637_MOESM5_ESM.zip › Figure 3/3C/3C.xlsx]

## Sheet: Sheet1
	NLRP6			NLRP6ΔFISNA(108-129)			NLRP6ΔFISNA(108-193)			NLRP6FISNA(4A)
uninfected	16.5	16.6	16.5	19.1	8.93	10.7	24.5	29.1	12	8.68	6.87	7.83
Listeria WT	59.4	53.2	59.4	42.8	25.5	32.1	33.7	37.3	23	15.7	23.2	25.3
Listeria Δhly	22.6	18.6	22.6	21.3	12.9	14.7	21.4	29.5	12.4	13.8	9.2	8.41
