# Supplementary material for: The NLRP6 inflammasome is activated by sterile or pathogen-induced endolysosomal damage
Source: EMBO J. 2025 Nov 20;45(1):30–63. doi: 10.1038/s44318-025-00637-4 (PMC12759077; doi:10.1038/s44318-025-00637-4)
Supplement: Supplementary file 5 — Source data Fig. 3 [file 44318_2025_637_MOESM5_ESM.zip › Figure 3/3B/3B.xlsx]

## Sheet: Sheet1
	no potassium						with potassium
	NLRP6			NLRP3			NLRP6			NLRP3
uninfected	4.66	3.46	4.89	6.19	1.73	4.88	4.92	4.34	4.43	1.81	4.84	4.71
Listeria WT	63.8	54.4	42.3	75.2	63.8	67	42.3	48.2	44.7	70.2	59.9	67.8
Listeria Δhly	5.56	1.58	5.14	6.55	1.9	4.93	1.83	6.04	5.22	8.41	1.73	6.15
10μM nigericin	8.34	2.51	5.02	62.2	71.1	56.2	0.97	4.03	4.17	12.6	1.99	10.7
100μM imiquimod	5.53	4.36	4.07	79.4	65.5	56.5	5.05	6.16	4.14	64.5	74.3	53.2
