# Supplementary material for: The NLRP6 inflammasome is activated by sterile or pathogen-induced endolysosomal damage
Source: EMBO J. 2025 Nov 20;45(1):30–63. doi: 10.1038/s44318-025-00637-4 (PMC12759077; doi:10.1038/s44318-025-00637-4)
Supplement: Supplementary file 5 — Source data Fig. 3 [file 44318_2025_637_MOESM5_ESM.zip › Figure 3/3F/3F.xlsx]

## Sheet: Sheet1
	NLRP6			NLRP6WA/WB
uninfected	17.3	13.2	17.3	13.7	8.28	13.7
Listeria WT	53.4	35.4	53.4	27.3	30.2	27.3
Listeria Δhly	22.3	16.9	22.3	14.8	11.7	14.8
