# Supplementary material for: The NLRP6 inflammasome is activated by sterile or pathogen-induced endolysosomal damage
Source: EMBO J. 2025 Nov 20;45(1):30–63. doi: 10.1038/s44318-025-00637-4 (PMC12759077; doi:10.1038/s44318-025-00637-4)
Supplement: Supplementary file 5 — Source data Fig. 3 [file 44318_2025_637_MOESM5_ESM.zip › Figure 3/3E/3E.xlsx]

## Sheet: Sheet1
	NLRP6			NLRP6ΔLRR
uninfected	3.24	1.74	4.43	18.5	3.49	8.55
Listeria WT	37.5	52.5	44.7	34.3	21.3	27.1
Listeria Δhly	2.45	2.87	5.22	12.2	3.35	6.47
