# Supplementary material for: The NLRP6 inflammasome is activated by sterile or pathogen-induced endolysosomal damage
Source: EMBO J. 2025 Nov 20;45(1):30–63. doi: 10.1038/s44318-025-00637-4 (PMC12759077; doi:10.1038/s44318-025-00637-4)
Supplement: Supplementary file 6 — Source data Fig. 4 [file 44318_2025_637_MOESM6_ESM.zip]

Archive with 25 entries (18 files):
- Figure 4/
- Figure 4/4D/
- Figure 4/4E/
- Figure 4/4A/
- Figure 4/4F/
- Figure 4/4B/
- Figure 4/4C/
- Figure 4/4D/4D.xlsx
- __MACOSX/Figure 4/4D/._4D.xlsx
- Figure 4/4E/4E.xlsx
- __MACOSX/Figure 4/4E/._4E.xlsx
- Figure 4/4A/4A.xlsx
- __MACOSX/Figure 4/4A/._4A.xlsx
- Figure 4/4F/4F.xlsx
- __MACOSX/Figure 4/4F/._4F.xlsx
- Figure 4/4B/maxprojection BODIPY-LTA NLRP6.tif
- __MACOSX/Figure 4/4B/._maxprojection BODIPY-LTA NLRP6.tif
- Figure 4/4B/maxprojection fluorescein NLRP6-mCherry.tif
- __MACOSX/Figure 4/4B/._maxprojection fluorescein NLRP6-mCherry.tif
- Figure 4/4B/maxprojection poly(IC)-fluorescein NLRP6-mCherry.tif
- __MACOSX/Figure 4/4B/._maxprojection poly(IC)-fluorescein NLRP6-mCherry.tif
- Figure 4/4B/maxprojection BODIPY NLRP6.tif
- __MACOSX/Figure 4/4B/._maxprojection BODIPY NLRP6.tif
- Figure 4/4C/4C.xlsx
- __MACOSX/Figure 4/4C/._4C.xlsx
