# Supplementary material for: The NLRP6 inflammasome is activated by sterile or pathogen-induced endolysosomal damage
Source: EMBO J. 2025 Nov 20;45(1):30–63. doi: 10.1038/s44318-025-00637-4 (PMC12759077; doi:10.1038/s44318-025-00637-4)
Supplement: Supplementary file 6 — Source data Fig. 4 [file 44318_2025_637_MOESM6_ESM.zip › Figure 4/4D/4D.xlsx]

## Sheet: Sheet1
	+dox			-dox
DOTAP	5.66667	-3	11.3333	0	-2	2.33333
LF + poly(I:C)	27.3333	24.3333	26.3333	23.3333	29.6667	35.6667
Lipofectamine (LF)	10.3333	-2.66667	2.66667	-0.333333	0	5
