# Supplementary material for: The NLRP6 inflammasome is activated by sterile or pathogen-induced endolysosomal damage
Source: EMBO J. 2025 Nov 20;45(1):30–63. doi: 10.1038/s44318-025-00637-4 (PMC12759077; doi:10.1038/s44318-025-00637-4)
Supplement: Supplementary file 6 — Source data Fig. 4 [file 44318_2025_637_MOESM6_ESM.zip › Figure 4/4E/4E.xlsx]

## Sheet: Sheet1
untreated	Listeria WT	Listeria Δhly	mock	Listeria lysate
24.8	62	27.1	12	24.9
17.3	53.4	22.3	11	20.8
10.5	46.9	12.6	11.1	11.2
