# Supplementary material for: The NLRP6 inflammasome is activated by sterile or pathogen-induced endolysosomal damage
Source: EMBO J. 2025 Nov 20;45(1):30–63. doi: 10.1038/s44318-025-00637-4 (PMC12759077; doi:10.1038/s44318-025-00637-4)
Supplement: Supplementary file 6 — Source data Fig. 4 [file 44318_2025_637_MOESM6_ESM.zip › Figure 4/4A/4A.xlsx]

## Sheet: Sheet1
untreated	DOTAP	DOTAP + LTA	Listeria WT	Listeria Δhly	LF + poly(I:C) LMW	LF + poly(I:C) HMW	Lipofectamine
9.45	11.1	11.7	50.5	15.5	20.6	11.3	11.2
6.83	3.13	7.33	39.9	9.38	16.3	9.55	9.45
11.2	11	9.44	38.7	8.97	14.3	14.7	12.1
