# Supplementary material for: The NLRP6 inflammasome is activated by sterile or pathogen-induced endolysosomal damage
Source: EMBO J. 2025 Nov 20;45(1):30–63. doi: 10.1038/s44318-025-00637-4 (PMC12759077; doi:10.1038/s44318-025-00637-4)
Supplement: Supplementary file 6 — Source data Fig. 4 [file 44318_2025_637_MOESM6_ESM.zip › Figure 4/4F/4F.xlsx]

## Sheet: Sheet1
uninfected	Listeria WT	Listeria Δhly	+TET	+Cm
14.9	59.3	21.6	24.6	21.5
14.5	49.9	17.6	19	17.9
15.1	56.1	29.6	16.9	19
