# Supplementary material for: The NLRP6 inflammasome is activated by sterile or pathogen-induced endolysosomal damage
Source: EMBO J. 2025 Nov 20;45(1):30–63. doi: 10.1038/s44318-025-00637-4 (PMC12759077; doi:10.1038/s44318-025-00637-4)
Supplement: Supplementary file 6 — Source data Fig. 4 [file 44318_2025_637_MOESM6_ESM.zip › Figure 4/4C/4C.xlsx]

## Sheet: Sheet1
BODIPY	LTA-BODIPY		fluorescein	poly(I:C)-fluorescein
0	0		3	8
8	5		3	6
0	0		0	0
