# Supplementary material for: The NLRP6 inflammasome is activated by sterile or pathogen-induced endolysosomal damage
Source: EMBO J. 2025 Nov 20;45(1):30–63. doi: 10.1038/s44318-025-00637-4 (PMC12759077; doi:10.1038/s44318-025-00637-4)
Supplement: Supplementary file 7 — Source data Fig. 5 [file 44318_2025_637_MOESM7_ESM.zip]

Archive with 24 entries (15 files):
- Figure 5/
- Figure 5/5D/
- Figure 5/5I/
- Figure 5/5H/
- Figure 5/5C/
- Figure 5/5A/
- Figure 5/5E/
- Figure 5/5F/
- Figure 5/5B/
- Figure 5/5D/5D.xlsx
- __MACOSX/Figure 5/5D/._5D.xlsx
- Figure 5/5I/5I.xlsx
- __MACOSX/Figure 5/5I/._5I.xlsx
- Figure 5/5H/5H.xlsx
- __MACOSX/Figure 5/5H/._5H.xlsx
- Figure 5/5C/5C.xlsx
- __MACOSX/Figure 5/5C/._5C.xlsx
- Figure 5/5A/5A.xlsx
- __MACOSX/Figure 5/5A/._5A.xlsx
- Figure 5/5F/5F.xlsx
- __MACOSX/Figure 5/5F/._5F.xlsx
- Figure 5/5B/5B.pdf
- Figure 5/5B/Figure 5 Western blots.afdesign
- __MACOSX/Figure 5/5B/._Figure 5 Western blots.afdesign
