# Supplementary material for: The NLRP6 inflammasome is activated by sterile or pathogen-induced endolysosomal damage
Source: EMBO J. 2025 Nov 20;45(1):30–63. doi: 10.1038/s44318-025-00637-4 (PMC12759077; doi:10.1038/s44318-025-00637-4)
Supplement: Supplementary file 7 — Source data Fig. 5 [file 44318_2025_637_MOESM7_ESM.zip › Figure 5/5D/5D.xlsx]

## Sheet: Sheet1
		Listeria WT			Shigella
NLRP6 WT	-Dox	-0.666667	3	1	1	-4.66667	0.333333
	+Dox	24.6667	36.6667	22.3333	7.66667	21	8
NLRP6 W53E	-Dox	-3	-2.33333	1.33333	2.33333	1.33333	2
	+Dox	7	14.3333	11.3333	-1	9	2.33333
