# Supplementary material for: The NLRP6 inflammasome is activated by sterile or pathogen-induced endolysosomal damage
Source: EMBO J. 2025 Nov 20;45(1):30–63. doi: 10.1038/s44318-025-00637-4 (PMC12759077; doi:10.1038/s44318-025-00637-4)
Supplement: Supplementary file 7 — Source data Fig. 5 [file 44318_2025_637_MOESM7_ESM.zip › Figure 5/5I/5I.xlsx]

## Sheet: Sheet1
uninfected	Listeria WT	Listeria ΔactA
29.3	42.6	31.5
26.8	45.9	31.5
24.9	49.2	31.3
