# Supplementary material for: The NLRP6 inflammasome is activated by sterile or pathogen-induced endolysosomal damage
Source: EMBO J. 2025 Nov 20;45(1):30–63. doi: 10.1038/s44318-025-00637-4 (PMC12759077; doi:10.1038/s44318-025-00637-4)
Supplement: Supplementary file 7 — Source data Fig. 5 [file 44318_2025_637_MOESM7_ESM.zip › Figure 5/5H/5H.xlsx]

## Sheet: Sheet1
uninfected	Listeria WT	Listeria Δhly	Listeria ΔactA	Listeria ΔplcB
8.92	47.4	15.3	23	20.3
14.2	62.2	12.1	29.9	15.5
9.14	37.3	15.7	21	23
