# Supplementary material for: The NLRP6 inflammasome is activated by sterile or pathogen-induced endolysosomal damage
Source: EMBO J. 2025 Nov 20;45(1):30–63. doi: 10.1038/s44318-025-00637-4 (PMC12759077; doi:10.1038/s44318-025-00637-4)
Supplement: Supplementary file 7 — Source data Fig. 5 [file 44318_2025_637_MOESM7_ESM.zip › Figure 5/5C/5C.xlsx]

## Sheet: Sheet1
		Listeria WT			Listeria actA
NLRP6 WT	-Dox	1.66667	1	5.66667	5.33333	-4.33333	1.33333
	+Dox	23.6667	37.6667	17.6667	14.3333	11.6667	5
NLRP6 W53E	-Dox	-0.666667	0.333333	5.66667	1.66667	-0.333333	4
	+Dox	-1	0	13.3333	-0.333333	-0.333333	4.33333
