# Supplementary material for: The NLRP6 inflammasome is activated by sterile or pathogen-induced endolysosomal damage
Source: EMBO J. 2025 Nov 20;45(1):30–63. doi: 10.1038/s44318-025-00637-4 (PMC12759077; doi:10.1038/s44318-025-00637-4)
Supplement: Supplementary file 7 — Source data Fig. 5 [file 44318_2025_637_MOESM7_ESM.zip › Figure 5/5A/5A.xlsx]

## Sheet: Sheet1
uninfected	Listeria WT	Listeria ΔactA	Listeria WT + LatA
7.57	35.6	12.6	14.7
13.8	30.7	11.6	15.2
10.3	34.8	16.4	23.7
