# Supplementary material for: The NLRP6 inflammasome is activated by sterile or pathogen-induced endolysosomal damage
Source: EMBO J. 2025 Nov 20;45(1):30–63. doi: 10.1038/s44318-025-00637-4 (PMC12759077; doi:10.1038/s44318-025-00637-4)
Supplement: Supplementary file 7 — Source data Fig. 5 [file 44318_2025_637_MOESM7_ESM.zip › Figure 5/5F/5F.xlsx]

## Sheet: Sheet1
-	+	+	NLRP6
+	-	+	ActA
1	21.7	21.8
0.96	25.1	24.7
0.99	23.8	21.8
