# Supplementary material for: The NLRP6 inflammasome is activated by sterile or pathogen-induced endolysosomal damage
Source: EMBO J. 2025 Nov 20;45(1):30–63. doi: 10.1038/s44318-025-00637-4 (PMC12759077; doi:10.1038/s44318-025-00637-4)
Supplement: Supplementary file 8 — Source data Fig. 6 [file 44318_2025_637_MOESM8_ESM.zip]

Archive with 34 entries (26 files):
- Figure 6/
- Figure 6/6C/
- Figure 6/6F/
- Figure 6/6G/
- Figure 6/6A/
- Figure 6/6E/
- Figure 6/6B/
- Figure 6/6D/
- Figure 6/6C/6C.xlsx
- __MACOSX/Figure 6/6C/._6C.xlsx
- Figure 6/6F/6F.xlsx
- __MACOSX/Figure 6/6F/._6F.xlsx
- Figure 6/6G/6G.xlsx
- __MACOSX/Figure 6/6G/._6G.xlsx
- Figure 6/6A/LLOMe 1h.tif
- __MACOSX/Figure 6/6A/._LLOMe 1h.tif
- Figure 6/6A/LLOMe 4h.tif
- __MACOSX/Figure 6/6A/._LLOMe 4h.tif
- Figure 6/6A/Listeria WT.tif
- __MACOSX/Figure 6/6A/._Listeria WT.tif
- Figure 6/6A/Listeria hly.tif
- __MACOSX/Figure 6/6A/._Listeria hly.tif
- Figure 6/6A/EtOH.tif
- __MACOSX/Figure 6/6A/._EtOH.tif
- Figure 6/6A/uninfected.tif
- __MACOSX/Figure 6/6A/._uninfected.tif
- Figure 6/6E/6E.xlsx
- __MACOSX/Figure 6/6E/._6E.xlsx
- Figure 6/6B/6B.pdf
- __MACOSX/Figure 6/6B/._6B.pdf
- Figure 6/6B/Figure 6 Western blots.afdesign
- __MACOSX/Figure 6/6B/._Figure 6 Western blots.afdesign
- Figure 6/6D/6D.xlsx
- __MACOSX/Figure 6/6D/._6D.xlsx
