# Supplementary material for: The NLRP6 inflammasome is activated by sterile or pathogen-induced endolysosomal damage
Source: EMBO J. 2025 Nov 20;45(1):30–63. doi: 10.1038/s44318-025-00637-4 (PMC12759077; doi:10.1038/s44318-025-00637-4)
Supplement: Supplementary file 8 — Source data Fig. 6 [file 44318_2025_637_MOESM8_ESM.zip › Figure 6/6C/6C.xlsx]

## Sheet: Sheet1
		EtOH			LLOMe
NLRP6 WT	-Dox	-3.66667	3	3.66667	1	1	1.33333
	+Dox	2.66667	-5.66667	-0.333333	48.3333	42	49.6667
NLRP6 W53E	-Dox	1	7	-0.666667	7.66667	6.33333	9.66667
	+Dox	0.333333	2.33333	1	5	5	11.3333
