# Supplementary material for: The NLRP6 inflammasome is activated by sterile or pathogen-induced endolysosomal damage
Source: EMBO J. 2025 Nov 20;45(1):30–63. doi: 10.1038/s44318-025-00637-4 (PMC12759077; doi:10.1038/s44318-025-00637-4)
Supplement: Supplementary file 8 — Source data Fig. 6 [file 44318_2025_637_MOESM8_ESM.zip › Figure 6/6F/6F.xlsx]

## Sheet: Sheet1
	+dox			-dox
LLOMe	190.553	205.02	398.877	0	0	0
EtOH	80.3033	63.6167	178.46	0	0	0
