# Supplementary material for: The NLRP6 inflammasome is activated by sterile or pathogen-induced endolysosomal damage
Source: EMBO J. 2025 Nov 20;45(1):30–63. doi: 10.1038/s44318-025-00637-4 (PMC12759077; doi:10.1038/s44318-025-00637-4)
Supplement: Supplementary file 8 — Source data Fig. 6 [file 44318_2025_637_MOESM8_ESM.zip › Figure 6/6G/6G.xlsx]

## Sheet: Sheet1
	+dox																		-dox
Time (hours)	LLOMe									EtOH									LLOMe									EtOH
0	-2	2	8	0	-1	1	1	1	2	1	1	3	0	0	-3	0	-1	-2	0	0	0	1	0	0	-1	1	2	0	0	0	-1	0	-1	0	-1	-1
0.166667	-3	4	6	1	-1	1	5	2	4	1	1	0	-1	0	-4	1	-1	1	0	1	1	0	0	-1	0	1	2	0	0	1	-1	0	-2	2	1	0
0.333333	-4	5	7	2	-1	0	7	3	7	-1	2	1	0	1	-3	3	-1	2	0	0	0	0	0	0	2	2	3	0	0	0	0	0	0	2	2	0
0.5	-3	6	8	2	-1	0	8	2	5	1	3	2	1	1	-5	3	-3	2	0	0	-1	1	0	0	1	3	2	0	0	-1	0	0	0	2	1	0
0.666667	-2	5	7	3	-1	1	9	3	7	2	3	0	1	1	-5	2	-1	1	0	0	-1	0	1	0	2	3	2	-1	-1	-1	0	0	0	2	1	-1
0.833333	-3	6	6	2	-1	0	8	3	7	2	4	1	0	2	-6	2	-4	0	0	0	0	-1	0	0	2	2	2	0	-1	0	-1	0	0	2	2	0
1	-3	5	7	2	-1	-2	7	4	9	0	4	0	1	1	-6	3	-3	1	0	0	0	1	1	-1	3	3	3	-1	0	0	0	0	-1	2	1	0
1.16667	-3	4	7	2	-1	0	9	7	9	1	5	-1	0	1	-7	3	-2	2	0	0	0	1	0	1	3	3	2	-1	0	0	0	1	-1	3	2	0
1.33333	-3	5	7	2	2	2	10	9	11	1	5	0	1	1	-6	3	0	1	0	0	0	0	0	0	4	3	4	-1	0	0	-1	1	-1	2	2	-1
1.5	-3	6	9	2	3	3	12	9	13	1	5	0	1	1	-5	3	0	2	0	0	0	1	1	0	4	4	4	-1	0	-1	-1	0	0	3	2	1
1.66667	-5	6	9	2	5	2	12	11	16	1	5	-2	1	1	-7	1	0	1	1	0	-1	1	1	-1	4	5	4	-1	-1	0	0	-1	-1	3	3	0
1.83333	-4	9	11	2	6	2	16	14	20	2	6	0	2	2	-5	5	2	5	0	-1	0	0	1	-1	5	5	5	0	0	0	-1	-2	-2	3	2	0
2	-2	9	12	4	8	2	20	20	24	2	6	0	2	1	-5	5	4	5	1	0	0	1	1	-1	5	5	5	0	0	-1	0	0	0	3	2	1
2.16667	-1	11	14	5	9	3	21	19	27	2	8	0	3	2	-6	5	3	5	0	-1	0	1	1	0	6	5	5	-1	-1	0	0	0	1	3	2	1
2.33333	-1	13	14	5	13	7	25	24	31	1	7	-1	3	1	-6	6	5	5	0	0	1	1	1	0	6	6	5	-1	0	0	0	0	0	4	3	1
2.5	1	15	17	7	14	9	26	25	33	1	8	-1	3	2	-6	6	4	5	1	0	1	2	1	0	6	5	4	0	0	0	0	0	0	3	2	0
2.66667	2	16	16	7	15	12	29	26	35	2	8	-2	4	2	-5	6	7	5	1	1	0	1	1	-1	6	6	5	0	-1	-1	-1	0	0	4	3	1
2.83333	4	17	20	7	16	14	32	31	38	3	10	-2	3	2	-5	8	6	5	1	1	1	1	1	0	8	7	5	-1	0	0	0	0	1	4	3	1
3	4	20	19	10	19	15	35	30	40	3	10	0	4	3	-5	9	6	5	1	1	0	1	1	0	8	7	5	0	0	-1	0	-1	0	5	2	2
3.16667	5	20	22	9	21	20	35	32	43	-1	8	-2	4	2	-4	8	6	5	1	0	0	1	1	0	7	6	5	-2	-1	-1	0	0	-1	3	3	1
3.33333	8	25	23	11	21	21	35	35	45	2	10	-1	5	2	-5	8	7	5	0	1	1	2	2	0	7	7	5	-2	-1	-1	0	-1	0	5	3	2
3.5	8	27	24	14	23	22	38	35	48	3	12	-2	5	3	-5	10	8	6	1	1	1	1	1	0	8	8	5	-1	0	-1	-1	-1	-1	4	3	2
3.66667	9	31	26	13	25	26	38	38	48	4	13	-1	5	2	-4	10	9	5	2	0	0	2	0	-1	8	8	6	-1	0	0	-1	-1	0	5	2	1
3.83333	10	31	27	14	26	30	42	39	49	4	13	-2	5	2	-5	8	10	7	2	1	1	2	2	1	8	8	5	-1	0	0	0	0	0	4	3	2
4	10	36	28	16	27	31	46	41	51	2	13	-2	6	3	-4	10	10	6	1	1	0	3	1	-1	8	8	6	-1	-1	-1	0	0	0	4	4	2
4.16667	13	39	29	17	27	33	47	39	50	4	15	-3	7	2	-5	10	9	5	1	0	1	3	1	0	8	7	5	-1	-2	-1	0	-1	-1	3	3	1
4.33333	13	40	31	18	29	36	49	41	55	4	15	-3	7	4	-4	11	10	5	2	1	1	3	2	1	8	7	5	0	0	1	0	1	0	4	2	1
4.5	15	43	33	18	32	36	51	41	57	3	16	-3	6	2	-2	10	9	5	2	1	1	3	2	1	9	8	6	-1	0	-1	0	0	-1	4	4	1
4.66667	14	45	34	22	30	38	52	42	58	2	14	-2	7	3	-4	12	10	6	3	1	2	3	1	2	9	8	4	0	-1	0	0	0	0	4	2	2
4.83333	17	49	37	22	33	45	56	45	60	4	16	-2	9	3	-4	11	13	6	2	2	1	2	1	0	9	8	5	0	-1	0	0	0	-1	4	3	2
5	19	49	37	23	33	43	56	44	62	4	16	-2	10	4	-3	13	13	6	3	1	2	3	2	1	8	8	5	0	0	0	0	-1	-1	4	3	1
5.16667	19	55	38	22	34	47	59	46	61	4	16	-2	9	3	-5	12	12	7	3	2	2	3	1	0	8	8	5	-1	0	0	0	0	0	3	3	1
5.33333	20	56	40	24	35	46	60	48	62	4	16	-2	10	3	-3	13	14	8	3	2	2	2	1	0	8	9	6	-1	-1	-1	-1	-1	0	4	3	2
5.5	20	57	40	24	35	49	60	49	63	3	15	-2	8	5	-6	12	11	8	3	2	2	3	2	1	8	8	6	0	-1	0	0	0	0	3	3	1
5.66667	24	59	42	27	36	53	59	50	64	5	19	-2	11	4	-4	13	14	10	3	2	2	4	2	1	9	10	6	-1	0	-1	0	0	0	2	3	2
5.83333	25	61	44	27	38	56	63	54	67	3	17	-2	10	4	-6	12	12	8	3	2	2	4	2	1	8	9	5	-1	-1	-1	0	1	0	4	3	1
6	26	64	44	28	39	53	65	54	67	4	18	-1	10	3	-5	15	13	11	3	2	2	3	2	1	9	9	6	-1	-1	0	0	1	-1	3	3	2
6.16667	27	65	45	27	39	57	66	55	70	4	16	-3	11	4	-6	15	14	9	4	2	2	4	1	1	9	9	5	-1	0	0	0	0	0	4	4	1
6.33333	29	68	45	28	40	58	67	58	67	5	18	-2	10	3	-4	14	16	11	3	1	2	4	2	1	10	9	6	0	-1	-1	-1	0	0	3	3	2
6.5	29	70	47	30	40	62	66	58	70	2	16	-2	10	4	-5	17	14	9	4	2	2	5	2	2	10	10	6	-1	-1	-1	0	0	0	4	4	2
6.66667	32	71	46	31	41	60	68	60	74	5	19	-2	11	5	-4	17	15	9	5	3	2	4	2	1	9	9	6	-1	0	0	0	-1	0	3	4	2
6.83333	30	72	48	31	40	65	73	61	74	1	16	-2	11	5	-4	13	14	9	4	2	1	5	2	2	9	10	6	0	-1	0	0	0	0	3	4	2
7	33	76	49	32	42	67	72	63	75	0	18	-2	12	5	-3	15	17	10	5	3	3	5	2	2	9	10	7	-1	-1	0	0	0	-1	3	4	2
7.16667	33	77	50	33	41	70	73	62	78	-1	17	-2	10	4	-4	14	15	8	5	3	3	6	2	1	9	9	5	0	0	0	1	0	-1	4	5	1
7.33333	36	76	49	35	41	67	72	65	76	1	18	-3	12	4	-4	17	13	10	6	4	2	5	2	1	9	9	6	1	0	0	0	0	0	2	4	1
7.5	35	81	51	34	41	69	78	65	79	2	18	-3	12	5	-4	15	16	11	5	3	2	6	2	1	9	9	6	-1	0	0	0	0	0	4	4	2
7.66667	37	83	51	35	44	71	75	66	78	2	17	-3	12	4	-5	17	14	10	5	2	2	6	2	1	10	11	5	-1	-1	0	-1	-1	0	3	4	1
7.83333	37	86	53	36	43	72	77	68	83	2	19	-2	12	5	-5	15	16	10	6	3	3	7	2	1	10	11	6	0	-1	0	0	0	0	4	4	2
8	39	82	53	35	43	74	80	67	81	0	18	-3	12	4	-6	16	17	12	6	3	2	6	2	1	10	10	6	0	-1	-1	-1	-1	0	3	3	2
8.16667	40	84	53	36	43	76	81	69	84	1	17	-3	11	6	-4	16	17	10	5	3	3	7	2	1	11	11	6	-1	-1	0	0	-1	0	3	4	2
8.33333	40	87	54	36	42	79	79	73	82	0	19	-3	12	4	-4	14	17	12	6	3	4	6	3	1	10	11	6	0	-1	-1	0	-1	0	2	3	1
8.5	42	90	54	38	45	78	82	71	83	4	19	-4	12	5	-6	12	17	10	7	3	3	6	2	1	10	11	6	0	0	-1	0	1	0	3	4	1
8.66667	41	90	55	39	42	77	82	69	83	3	17	-3	12	5	-7	13	16	10	7	4	3	7	2	2	11	11	6	0	-1	0	0	1	0	3	4	2
8.83333	44	90	55	40	43	78	84	71	86	4	19	-3	12	4	-7	14	17	11	6	3	3	7	2	1	11	12	6	-1	0	-1	0	0	-1	2	4	2
9	44	89	58	40	44	79	81	72	84	3	19	-1	12	5	-7	13	16	11	6	4	3	7	2	3	10	12	7	-1	-1	-1	0	0	0	2	4	1
9.16667	44	91	57	41	45	81	86	71	85	1	22	-3	12	4	-7	13	18	11	6	4	4	7	2	2	10	12	7	0	0	-1	1	0	0	2	4	1
9.33333	43	90	57	42	44	85	85	73	86	3	21	-2	13	4	-8	14	14	9	7	5	3	6	2	2	10	12	6	0	-1	0	0	-1	-1	2	4	2
9.5	47	91	57	41	44	82	83	76	87	2	19	-3	12	4	-7	13	17	10	7	5	4	7	4	2	9	13	7	0	0	-1	1	-1	-1	3	4	1
9.66667	45	92	58	41	45	85	87	74	87	2	19	-2	12	5	-6	12	17	10	7	4	4	8	2	3	10	13	7	0	0	0	1	0	0	2	5	1
9.83333	46	91	59	43	44	83	85	72	85	1	18	-3	12	4	-7	13	16	10	7	4	4	8	3	2	10	12	6	0	0	0	0	0	-1	2	5	2
10	48	92	58	43	43	82	84	72	85	1	17	-3	12	4	-8	12	18	10	7	4	4	8	2	2	10	13	6	0	-1	-1	0	-1	0	3	4	3
10.1667	45	92	59	43	45	82	86	74	87	1	18	-2	11	6	-6	14	18	12	7	4	4	8	2	2	11	13	6	-1	-1	0	0	-1	-1	2	4	2
10.3333	47	92	58	45	44	85	85	74	88	2	19	-3	12	5	-8	14	18	11	7	4	3	9	3	3	9	14	4	-2	-1	-1	1	0	0	2	3	2
10.5	50	93	61	44	44	81	85	76	86	3	18	-3	12	4	-8	13	17	10	7	4	4	9	4	3	11	14	6	0	-1	0	1	-1	-1	3	4	2
10.6667	51	93	61	44	45	83	85	75	91	2	20	-3	13	6	-8	12	17	12	8	4	3	9	4	3	10	15	6	0	-1	-1	1	-1	0	3	4	1
10.8333	49	92	60	45	44	83	88	76	86	-1	18	-3	11	4	-7	15	16	11	7	4	4	8	4	3	9	14	7	-1	0	-1	0	-1	1	2	4	2
11	52	92	59	43	44	80	90	75	86	1	19	-3	13	4	-6	12	17	10	8	5	4	9	3	3	11	16	6	-1	-1	-1	1	-1	-1	3	5	2
11.1667	50	90	61	42	44	85	87	76	88	2	19	-3	12	5	-7	14	20	9	8	5	4	10	4	3	10	15	7	-1	-1	0	1	-1	0	2	4	2
11.3333	53	93	62	45	43	86	89	75	89	2	17	-3	12	4	-7	12	19	11	8	4	4	10	5	3	9	15	8	-1	-1	-1	0	0	1	2	4	3
11.5	54	95	60	45	44	86	90	78	88	1	19	-3	12	5	-7	15	19	13	8	5	5	11	4	3	12	14	7	0	-1	-1	1	-1	0	2	4	1
11.6667	56	96	61	44	45	85	91	80	89	1	19	-3	12	5	-4	13	18	11	8	4	4	10	4	3	11	15	8	-1	-1	-1	0	-1	-1	2	4	2
11.8333	56	92	62	45	44	85	87	79	88	1	19	-2	11	4	-5	15	19	12	7	4	4	11	4	3	10	16	7	-1	0	0	1	0	1	2	3	1
12	57	93	62	44	42	85	87	78	85	-1	17	-3	12	4	-4	15	20	12	8	4	4	12	4	3	12	15	7	-1	-1	-1	0	-1	1	2	4	2
12.1667	57	95	65	44	42	85	88	79	89	1	18	-3	12	5	-7	14	19	13	8	5	4	13	5	4	11	16	7	-1	-1	0	1	-1	0	2	4	1
12.3333	55	93	63	44	42	83	88	79	88	2	18	-3	12	5	-6	14	19	10	7	4	5	13	4	3	11	16	6	-1	0	-1	0	-1	0	2	4	2
12.5	58	93	64	44	42	88	88	81	86	0	19	-3	11	4	-5	16	20	12	8	4	5	13	5	4	12	16	7	0	-1	-1	0	1	0	2	4	2
12.6667	59	93	64	45	41	85	91	80	88	-1	14	-2	10	5	-6	15	21	10	9	5	4	13	5	5	12	17	7	-1	-1	0	1	1	0	2	4	1
12.8333	57	97	63	45	42	86	88	80	85	1	17	-3	11	5	-8	13	19	9	9	4	4	13	5	5	12	17	7	0	-1	0	0	0	0	2	5	2
13	58	95	63	43	42	84	87	81	87	0	18	-4	11	4	-7	15	21	11	9	5	4	14	5	4	12	17	7	-2	-1	-1	-1	-1	0	2	4	2
13.1667	59	95	63	42	40	81	89	79	89	-1	17	-3	11	4	-5	16	21	10	8	4	4	15	6	6	12	16	8	-1	-1	-1	0	1	0	2	4	0
13.3333	60	94	66	43	41	83	87	80	91	1	18	-3	12	5	-6	15	18	12	9	4	4	14	5	4	13	17	8	0	-1	-1	0	0	0	2	4	2
13.5	61	94	66	42	43	81	89	78	89	2	16	-2	12	5	-5	16	21	11	8	5	5	15	6	5	13	16	7	-1	0	-1	0	0	0	2	4	2
13.6667	61	93	66	42	40	81	87	78	91	0	17	-3	12	5	-6	17	20	11	8	4	4	15	6	5	14	17	7	-1	-1	-1	-1	1	0	3	4	1
13.8333	60	91	66	43	42	79	87	77	87	2	18	-2	12	4	-6	16	20	12	8	5	4	15	7	6	14	17	7	0	-1	0	1	1	0	2	5	2
14	61	93	66	41	41	78	87	78	87	1	16	-3	12	4	-7	16	20	12	8	4	5	15	7	6	14	17	7	-1	-2	-1	0	0	-1	2	5	0
