# Supplementary material for: The NLRP6 inflammasome is activated by sterile or pathogen-induced endolysosomal damage
Source: EMBO J. 2025 Nov 20;45(1):30–63. doi: 10.1038/s44318-025-00637-4 (PMC12759077; doi:10.1038/s44318-025-00637-4)
Supplement: Supplementary file 8 — Source data Fig. 6 [file 44318_2025_637_MOESM8_ESM.zip › Figure 6/6E/6E.xlsx]

## Sheet: Sheet1
	sgLuci			sgGSDMD
EtOH	0	-4	-3	0	0	0
LLOMe	41	25	26	7	9	7
