# Supplementary material for: The NLRP6 inflammasome is activated by sterile or pathogen-induced endolysosomal damage
Source: EMBO J. 2025 Nov 20;45(1):30–63. doi: 10.1038/s44318-025-00637-4 (PMC12759077; doi:10.1038/s44318-025-00637-4)
Supplement: Supplementary file 8 — Source data Fig. 6 [file 44318_2025_637_MOESM8_ESM.zip › Figure 6/6D/6D.xlsx]

## Sheet: Sheet1
	sgLuci			sgCasp1			sgCasp4 #1			sgCasp4 #2
EtOH	2	3	6.66667	-0.333333	0	0.666667	5.33333	5.66667	0.666667	2	1	0.666667
LLOMe	20	20	41.6667	2.66667	2.33333	6.66667	20.6667	12.3333	26.6667	17	22.3333	34.3333
